# Supplementary material for: HCV Treatment Outcomes in PWID: Impact of Addiction History on SVR12
Source: Microorganisms. 2024 Dec 11;12(12):2554. doi: 10.3390/microorganisms12122554 (PMC11677223; doi:10.3390/microorganisms12122554)
Supplement: Supplementary file 1 [file microorganisms-12-02554-s001.zip]

Archive with 1 entries (1 files):
- microorganisms-3341349-supplementary.pdf
